# Supplementary material for: ER stress-induced mediator C/EBP homologous protein thwarts effector T cell activity in tumors through T-bet repression
Source: Nat Commun. 2019 Mar 20;10:1280. doi: 10.1038/s41467-019-09263-1 (PMC6426975; doi:10.1038/s41467-019-09263-1)
Supplement: Supplementary file 4 — Source Data [file 41467_2019_9263_MOESM4_ESM.zip]

Archive with 15 entries (15 files):
- Figure 1.xlsx
- Figure 2.xlsx
- Figure 3.xlsx
- Figure 4.xlsx
- Figure 5.xlsx
- Figure 6.xlsx
- Suppl Figure 1.xlsx
- Suppl Figure 2.xlsx
- Suppl Figure 3.xlsx
- Suppl Figure 4.xlsx
- Suppl Figure 5.xlsx
- Suppl Figure 6.xlsx
- Suppl Figure 7.xlsx
- Suppl Figure 8.xlsx
- Suppl Figure 9.xlsx
