# Supplementary material for: ER stress-induced mediator C/EBP homologous protein thwarts effector T cell activity in tumors through T-bet repression
Source: Nat Commun. 2019 Mar 20;10:1280. doi: 10.1038/s41467-019-09263-1 (PMC6426975; doi:10.1038/s41467-019-09263-1)
Supplement: Supplementary file 4 — Source Data [file 41467_2019_9263_MOESM4_ESM.zip › Figure 1.xlsx]

## Sheet: Fig. 1A
3LL				EL-4				MVA-38				B16
Tumor free	Tumor bearing	TILs		Tumor free	Tumor bearing	TILs		Tumor free	Tumor bearing	TILs		Tumor free	Tumor bearing	TILs
0.979626	1.37582	1.71771		0.979626	1.33757	1.47632		0.979626	0.961349	1.16269		0.92222	1.31401	2.55354
0.92222	1.34064	1.63095		0.92222	1.40446	1.42463		0.92222	1.06565	1.48622		1.09818	1.16076	2.20905
1.09818	1.19929	1.87884		1.09818	1.22005	2.19819		1.09818	1.04039	1.6218		0.979626	1.31915	3.7688
0.979626	1.53788	1.64722		0.979626	1.71061	2.63694		0.979626	1.2354	1.80278		0.92222	1.27866	3.24539
1.09818	1.50835	1.55909		0.92222	1.66387	2.07534		0.92222	1.21098	1.43315		1.09818	1.50124	4.45895

## Sheet: Fig. 1C
Healthy Blood	Ovarian CA Blood	Ovarian CA Tumor
8259	16069	40840
1850	20227	22073
4292	21214	149500
2587	25871	19420
2942	23361	20176
2441	13893	50120
	16900	28473
	12881	111504
	22314	197389
	21669	23704
	17737	36647
		26907
		24488
		25263
		35645
		28870
		28900
		32823

## Sheet: Fig. 1D
	Blood (n=7)	Tumor (n=7)
1	1.2475	3.17056
2	1.5703	1.71361
3	1.64692	11.6062
4	1.8136	1.56634
5	1.07857	3.68302
6	1.31201	1.92229
7	1	8.65647

## Sheet: Fig. 1F
Control	Ovarian CA
4.44444	22.8571
0.8	53.0612
14.0351	16.6667
0	63.4615
0	35.7143
0	0
9.53757	0
20	26.4706
0	62.1951
0	0
0	0
0	57.1429
	5.35714
	8.33333
	33.3333
	0
	2.17729
	0
	44.4444
	0
	77.3668
	77.9643
	31.5545
	14.7541
	8.98778
	41.7722
	20.8333
	58.9172
	92.8291
	51.1111
	72.9167
	16.0959
	46.4286
	95.956
	0
	68.2609
	93.6652
	90.1961
	20
	32.7273
	0
	15.1515
	74.3456
	99.0431
	62.9671
	79.5506
	44.4444
	0
	0
	22.2222
	78.3333
	36
	35.9592
	0
	97.0284
	98.7166
	26.2931
	86.7439
	63.0618
	38.2353
	82.9875
	83.8095
	52.2727
	42.5481
	55.2632
	16.6667
	41.1765
	77.7778
	20
	0
	0
	0
	44.8598
	92.8731
	40
	61.504
	21.6667
	92.79
	35.7143
	18.4211
	55.7377
	67.7575
	92.9825
	25.0617
	68.1462
	0
	98.614

## Sheet: Fig. 1G
OS months	CHOPlow	CHOPhigh
16	0
44	0
35	0
10	0
2	0
31	0
24	0
67	1
31	0
36	0
35	0
57	0
1	0
44	0
16	0
15	0
28	0
17	0
83	0
30	0
131	1
119	1
55	0
19	0
82	0
114	0
66	0
33	0
61	0
18		0
26		0
21		0
94		0
75		1
55		1
23		0
68		1
62		1
125		0
48		1
5		0
2		0
38		0
1		0
18		0
22		0
10		0
104		1
2		0
41		0
70		0
12		0
50		1
1		0
13		0
81		1
28		0
22		0
26		0
64		0
55		1
12		0
95		0
62		0
24		0
29		0
20		0
54		1
38		0
64		1
21		0
16		0
100		0
23		0
80		1
26		0
37		0
40		0
32		0
35		0
34		0

## Sheet: Fig. 1H
Optimal	Suboptimal
59.8931	56.4478
16.6032	53.2069
35.6403	61.1111
76.0338	26.0684
7.40741	27.1519
44.0476	57.1429
84.7482	95.4518
9.72222	58.5309
42.1053	52.7957
43.8375	20.896
66.8987	85.2584
53.6021	89.1109
16.4414	74.7293
62.6125	68.4346
53.1778	59.9289
45.6418	73.8256
30.3616	37.1795
63.4354	65.5642
15.9515	94.3356
38.0392	48.2286
61.2217	78.593
38.9186	65.5114
65.9972	98.614
11.1111
33.2215
69.661
72.2752
87.1586
55
37.2024
78
75.2588
65.9009
23.0392
42.4421
60.0885
28.879
27.5
43.7802
0
34.6401
0
77.1059
50
69.0809
37.5
27.14
25
78.0653
23.8889
12.5728
93.1034
55.8736
68.8869
75
97.621
70.4503
68.1462
0
