# Supplementary material for: ER stress-induced mediator C/EBP homologous protein thwarts effector T cell activity in tumors through T-bet repression
Source: Nat Commun. 2019 Mar 20;10:1280. doi: 10.1038/s41467-019-09263-1 (PMC6426975; doi:10.1038/s41467-019-09263-1)
Supplement: Supplementary file 4 — Source Data [file 41467_2019_9263_MOESM4_ESM.zip › Figure 2.xlsx]

## Sheet: Fig. 2A
Mouse
				0	24	48	72
				0	0.09	0.89	1.03
				0.008	0.11	0.77	0.78
				0.013	0.333	0.56	1.27
Human
				0	24	48	72
				0	0.044	0.227	0.311
				0.008	0.075	0.458	0.433
				0.007	0.003	0.57	0.589

## Sheet: Fig. 2B
Isotype	Non-Vaccination	Vaccination
1236.9	1744.8	4183.1
	1567.4	6617.4
	2146.7	4078.8

## Sheet: Fig. 2C
					Chop protein level
					Activation	TUDCA	Thapsgargin
					0.837	0	1.32
					0.224	0.11	2.078
					0.61	0.05	1.58

## Sheet: Fig. 2D
Mouse
Human

## Sheet: Fig. 2E
						chop level
						0	24	48	72	0	24	48	72
						0	0.003	0.567	0.355	0	0	0.005	0.01
						0	0.082	0.483	0.71	0	0	0.061	0.093
						0	0.015	0.277	0.489	0	0	0.115	0.217

## Sheet: Fig. 2F
Chop MFI
Eif2ak3 flox	Eif2ak3 T cell-KO
33375	10774
30210	8915
49085	14356
