# Supplementary material for: ER stress-induced mediator C/EBP homologous protein thwarts effector T cell activity in tumors through T-bet repression
Source: Nat Commun. 2019 Mar 20;10:1280. doi: 10.1038/s41467-019-09263-1 (PMC6426975; doi:10.1038/s41467-019-09263-1)
Supplement: Supplementary file 4 — Source Data [file 41467_2019_9263_MOESM4_ESM.zip › Figure 3.xlsx]

## Sheet: Fig.3C
anti-CD3/CD28	Wild type			Chop -/-
0	2.28	2.08	1	4.76	2.22	1.04
0.0625	3.65	3.27	0.84	3.95	20.68	6.86
0.125	12.28	32.14	8.89	24.64	52.71	73.28
0.25	49.88	52.05	39.92	66.73	79.83	87.88
0.5	68.9	69.69	94.09	85.72	84.81	94.06
1	80.62	76.94	97.74	90.71	87.08	95.16

## Sheet: Fig. 3D
WB
q-PCR
WT	Ddit3-/-
205.566	1266.01
151.761	320.073
140.433	603.341
166.856	939.542
307.315	774.497

## Sheet: Fig. 3E
WT	Ddit3-/-
36.9	50.2
50.53	62.17
43.85	74.47
53.68	60.71

## Sheet: Fig. 3F
Time (minutes)	WT				Ddit3-/-
1.30624	50.0814	12.5421	30.7113		72.8121	14.6506	40.8121
7.75867	31.9273	11.7708	28.1212		49.1406	13.8738	37.9757
14.1954	26.164	11.5193	27.412		42.6725	13.2166	36.7706
20.7693	113.257	88.9935	115.732		186.507	130.867	203.808
27.2071	150.45	99.5619	123.234		241.037	136.351	217.547
33.6455	162.838	102.731	127.99		262.441	137.761	223.545
40.1908	223.756	123.286	147.269		271.724	209.438	279.485
46.6482	233.166	127.797	153.653		293.546	206.206	291.586
53.1057	232.281	127.685	151.462		292.251	206.091	287.466
59.6444	26.4482	50.103	30.859		48.531	36.7318	26.8894
66.107	24.1109	34.4613	24.1311		42.5509	25.9832	23.5508
72.5757	23.1806	28.3447	20.6852		38.0772	21.8526	20.2425

## Sheet: Fig. 3G
Time (minutes)	WT				Ddit3-/-
1.30624	225.543	182.367	145.622		300.834	219.071	170.613
7.75867	211.669	159.892	143.097		279.901	201.474	167.48
14.1954	212.082	150.132	141.398		278.003	191.475	168.03
20.7693	77.1942	74.8822	83.2834		110.841	83.8606	132.655
27.2071	75.018	67.6496	65.5724		106.128	73.2858	99.2568
33.6455	79.3249	69.0748	62.6762		108.444	76.0516	82.8377
40.1908	304.719	269.234	191.946		375.736	390.023	318.198
46.6482	318.341	235.529	209.961		400.569	372.785	368.542
53.1057	315.098	234.104	213.922		423.201	366.641	411.571
59.6444	42.8684	32.4552	41.347		49.6976	24.4786	42.0461
66.107	38.4133	39.1939	40.4072		44.2926	34.3314	42.6184
72.5757	38.0366	37.0977	37.1341		49.5012	34.0054	41.164

## Sheet: Fig. 3H
Veh	TUDCA
36.4	67.56
42.99	49.11
45.03	72.52
41.93	63.7

## Sheet: Fig. 3I
Eif2ak3 flox	Eif2ak3 T cell-KO
34.39	41.9
41.74	55.83
32.37	52.27
49.1	66.94
40.9	56.81

## Sheet: Fig. 3J
WT	Ddit3-/-
27.12	14.94
28.03	25.56
17.31	15.13
27.78	15.08
31.29	20.62
