# Supplementary material for: ER stress-induced mediator C/EBP homologous protein thwarts effector T cell activity in tumors through T-bet repression
Source: Nat Commun. 2019 Mar 20;10:1280. doi: 10.1038/s41467-019-09263-1 (PMC6426975; doi:10.1038/s41467-019-09263-1)
Supplement: Supplementary file 4 — Source Data [file 41467_2019_9263_MOESM4_ESM.zip › Figure 4.xlsx]

## Sheet: Fig.4A
Tbet Protein
0	24	48	72	0	24	48	72
0	0.133	0.25	0.59	0	0.085	0.37	1.29
0	0.09	0.33	1.06	0	0.051	0.91	2.21
0.04	0.058	0.35	0.83	0	0.22	0.78	1.66
q-PCR
WT	Ddit3-/-
3.20819	4.58597
3.52886	5.06347
3.66828	5.22606

## Sheet: Fig. 4B
tbx21			ifng
Retro-Ctrl	Retro-Chop		Retro-Ctrl	Retro-Chop
1.02271	0.757193		0.937015	0.381426
1.08087	0.716347		0.88606	0.336153
1.34328	0.918737		1.26915	0.523407
1.14858	0.807666		1.23945	0.553891

## Sheet: Fig. 4C
ifng			il12b2			cbfa3			cxcr3
WT	Ddit3 -/-		WT	Ddit3 -/-		WT	Ddit3 -/-		WT	Ddit3 -/-
37.1294	88.5817		7.94747	11.8695		1.27205	1.59015		0.769776	0.76493
40.6932	88.5242		8.55951	12.0779		1.12281	1.74272		0.671828	0.865289
31.4503	134.328		5.3411	8.76503		1.41308	1.9982		0.61936	0.789607
29.4805	128.568		5.50049	9.04922		1.39128	1.93934		0.688834	0.84853
38.4978	39.5298		7.05642	7.72922		1.23006	1.65006		0.622059	0.780455
38.2125	43.6035					1.25345	1.54826
63.6612	74.7231					0.948227	1.40794

## Sheet: Fig. 4E
WT		ddit3-/-
-IgG	-Chop	-IgG	-Chop
0.0141322	0.123703	0.0202567	0.0168692
0.0214093	0.134088	0.0171505	0.0140445
0.00734656	0.066934	0.00928648	0.0103287
0.00780219	0.0684877	0.0225191	0.00764008
PCR

## Sheet: Fig. 4F
Control vector	Ddit3 vector
0.869122	0.237342
0.693566	0.530773
0.769383	0.60417
0.71222	0.382138
Chop overexpression

## Sheet: Fig. 4G
chop			t-bet
Retro-Ctrl	Retro-8rep		Retro-Ctrl	Retro-8rep
2.30226	2.1871		1.07339	1.27767
2.85596	2.92688		1.17951	1.47008
2.68695	2.46029		1.15211	1.5902

## Sheet: Fig.4H
Retro-Ctrl	Retro-Chop	Retro-T-bet	Retro-Chop/T-bet
54.9	22.5	62.8	61.3
43.14	14.26	51	52.29
45.45	32.14	50	38.69
