# Supplementary material for: ER stress-induced mediator C/EBP homologous protein thwarts effector T cell activity in tumors through T-bet repression
Source: Nat Commun. 2019 Mar 20;10:1280. doi: 10.1038/s41467-019-09263-1 (PMC6426975; doi:10.1038/s41467-019-09263-1)
Supplement: Supplementary file 4 — Source Data [file 41467_2019_9263_MOESM4_ESM.zip › Figure 5.xlsx]

## Sheet: Fig. 5A
	Ddit3 flox															Ddit3 T cell-KO
0	0	0	0	0	0	0	0	0	0	0	0	0	0	0	0	0	0	0	0	0	0	0	0	0	0	0	0	0	0	0
1	0	0	0	0	0	0	0	0	0	0	0	0	0	0	0	0	0	0	0	0	0	0	0	0	0	0	0	0	0	0
2	0	0	0	0	0	0	0	0	4	1	4	4	0	0	0	0	0	0	0	0	0	0	0	0	0.5	0	0	0	0	0
3	0	0	0	0	0	0	0	0	7	18	4	6	0	0	0	0	0	0	0	0	0	0	0	0	1	0	0	0	0	0
4	0	0	0	0	0	0	0	0	8	30.625	10.9375	12.5	0	0	0	0	0	0	0	0	0	0	0	0	6	0	0	0	0	0
5	4	6	4	0	4	8	6	8	13.4375	30.625	19.22	18	6	32	22.5	0	0	0	0	0	18	6	6	0.75	22.5	0	13.5	6	40	18
6	18	10	6	4	6	22.5	18	22.5	20.25	40	27.5625	27.5625	30.625	60.75	50.8475	4	1	0	4	1	22.5	18	8	1	36.75	0	50.43	32.4625	60.75	48.9985
7	62.5	12	18	18	18	52	28.9	34.9125	30.625	51.156	52	50.8475	48.8	71.424	70.272	18	6	6	13.5	6	38.232	27.225	22.5	2.8125	60.0925	0	56.3945	48	60.75	55.47
8	108	31.5	40	40	44	85.248	51.2	60.0925	52.92	65.8125	78.5825	85	87.5	98.315	126.15	33.6875	12.5	12.5	40	18	54.6325	49.096	33.075	9.375	87.5	0	80.64	70.875	91.035	75.118
9	196	64	87.5	75	85	124.025	74.06	80.64	80.64	93.75	131.25	134.56	149.4	147.6	210.392	70.875	30.625	22.5	60.75	40	77.315	64.386	44.042	18	127.832	0	129.96	97.5	146.202	103.75
10	273.78	103.68	181.675	105.875	198.45	196.463	102.752	116.463	140.4	125.537	204.655	211.25	215.6	232.75	320	117.975	60.75	48	87.5	75	106.742	87.2555	56.3135	37.6	144.462	0.0625	190.125	154.422	196.02	162
11	379.312	151.25	258.457	138.6	301.18	247.45	145.8	172.032	213.227	165.584	285.66	269.568	319.39	319.41	455.455	163.37	98.315	69.8625	122.513	122.4	142.97	117.978	81.466	72.5	177.45	0.0625	281.25	220.5	228.528	196.608
12	508.07	242.938	345.6	174.08	384	355.74	232.75	269.115	378.895	341.172	386.992	323.13	560	437.536	636.54	235.2	153.76	91.25	158.4	191.1	184.559	176.748	136.416	93.775	240.944	0.0625	397.375	278.663	259.2	249.952
13	678.038	424.388	552.23	210.392	526.5	534.6	336	415.438	590.646	487.872	428.922	425.92	711.504	530.16	766.237	297.464	213.15	117.975	202.8	284.8	284.752	298.125	217.8	132.095	329.6	0.125	529.92	329.476	316.368	295.704
14	945.587	530.453	844.74	241.968	700	790.37	575	602.176	744.185	667.478	705.024	590	786.5	637.065	985.263	378.895	304	154.422	254.714	413.1	415.438	423.774	295.704	146.853	445.5	0.5	590	378.45	345.6	371.2
15	1278.02	830	1267.5	281.25	907.5	1096.66	758.16	857.304	995.566	995.982	1117.51	744.15	958.812	744.188	1137.6	578.654	445.5	190.125	340.918	600	517.562	561.834	387.099	167.706	590	2.25	822.8	473.812	404.6	444.337
16	1715	1190.25	1811.86	344.452	1368.06	1568.16	1098.08	1144.8	1327.1	1493.01	1761.57	950.4	1146.07	925.75	1362.9	801.43	650	226.148	410.164	890.624	746.304	681.408	522.45	196	768.35	10.935	1080	550	510.291	609.188
17	2411.13	1768.9	2380.8	635	2080.88	2131.6	1715	1594.69	1875.81	2031.39	1960	1119.26	1437.48	1326.65	1738.89	1132.88	942.557	310.284	507.232	1317.71	1062.08	905.913	717.876	305.942	993.6	20.691	1458	633.938	663.062	868.968
18	3222.35	2594.7	3062.5	1109.38	2755.62	3076.43	2282.38	2025.02	2635.51	2403.28	2391.26	1193.55	1829.17	1949.46	2085.27	1550.74	1392.64	488.579	654.312	1828.22	1535.17	1206.58	991.875	431.664	1125	36.1	1968.75	726	892.688	1159.2
19
20

## Sheet: Fig. 5C
IFN-γ			TNF-α			IFN-γ+TNF-α
Ddit3 flox	Ddit3 T cell-KO		Ddit3 flox	Ddit3 T cell-KO		Ddit3 flox	Ddit3 T cell-KO
25.5	44.44		18.1	49.38		11.15	10.37
13.92	40		18.66	57.33		9.2	19.24
44	66.67		22.9	25.41		11.67	13.51
31.85	60		28.78	40.74		11.67	13.73
19.05	37.5		35.63	61.27		9.28	25.93
16.7	27.78		25	28.65		7.72	15.47
27.34	60		28.3	38.24		10.71	35.96
36.78	42.96		27.01	42.46		8.07	19.86
36.67	55.04		16.21	31.29		25.05	25.03
26.25	33.8		26.21	36.88		27.31	24.91

## Sheet: Fig. 5D
Ddit3 flox	Ddit3 T cell-KO
23.4	74.2
46.7	43.3
33.3	58
26.3	84.4
39.3	56.1
20.54	50.76
19.07	32.36
28.18	70.51

## Sheet: Fig. 5E
Ddit3 flox	Ddit3 T cell-KO
5.06	9.21
5.49	19.05
9.52	7.14
5.26	19.05
7.2	7.56
7.32	8.63
10.43	17
11.68	16.38

## Sheet: Fig. 5F
	Ddit3flox						Ddit3flox + CD8						Ddit3T cell-KO						Ddit3T cell-KO + CD8
0	0	0	0	0	0	0	0	0	0	0	0	0	0	0	0	0	0	0	0	0	0	0	0	0
1	0	0	0	0	0	0	0	0	0	0	0	0	0	0	0	0	0	0	0	0	0	0	0	0
2	0	0	0	0	0	0	0	0	0	0	0	0	0	0	0	0	0	0	0	0	0	0	0	0
3	0	0	0	0	0	0	0	0	0	0	0	0	0	0	0	0	0	0	0	0	0	0	0	0
4	0	0	0	10	18	6	0	0	0	6	4	6	0	0	0	8	1	4	0	0	0	6	4	6
5	8	6	8	15.625	24.5025	10.9375	10	18	8	12.5	6	18	18	6	6	14.0625	5	13.5	10	6	13.5	8	18	18
6	22.5	18	22.5	24.75	32.4	18	27	32	22.5	22.5	18	40	22.5	18	8	24.75	15.75	18	22.5	22.5	18	15.625	30.625	24.5
7	52	28.9	34.9125	41.07	44	32.4	55.2	40	58.835	36.75	30.625	60.75	38.232	27.225	22.5	36.75	24.5	40	52.8	54.6325	38.88	36.75	44.8	40
8	85.248	51.2	60.0925	66.825	65.596	44.8	95.616	69.12	88.872	56	55.6875	80.64	54.6325	49.096	33.075	52.8	39.546	55.6875	75.504	81.733	56	70.875	81.25	55.47
9	124.025	74.06	80.64	131.4	89.7345	64.8	144.256	102.06	133.1	93.75	81.12	93.75	77.315	64.386	44.042	72.9	58.08	75	107.942	112.216	74.536	100	108.9	81.25
10	196.463	102.752	116.463	169	121.838	98.315	204.912	156.6	182.59	128.576	126	158.4	106.742	87.2555	56.3135	91.25	80.631	98.3125	162	165.6	113.764	137.984	163.84	105.875
11	247.45	145.8	172.032	233.28	169	135	271.779	245	254.8	190.464	203.35	246.24	142.97	117.978	81.466	147.6	117.74	171.396	206.91	254.714	142.97	171	227.85	144
12	355.74	232.75	269.115	320	233.28	173.225	368.562	373.977	340.704	295.312	320	347.733	184.559	176.748	136.416	190.125	153.76	225.302	252.35	361	184.559	189	281.25	191.664
13	534.6	336	415.438	465.75	334.611	249.158	454.14	547.832	521.703	408.212	414.176	441.45	284.752	298.125	217.8	226.148	181.675	344.25	379.906	483.336	323.13	232.375	415.438	281.25
14	790.37	575	602.176	668.367	469.8	361.25	782.775	772.265	865.15	552.25	586.625	679.778	415.438	423.774	295.704	287.49	210.392	480	538.996	765	459.418	306.25	686.664	415.438
15	1096.66	758.16	857.304	925.75	655	566.636	1179.69	1074.16	1108.8	749.7	814.61	943.2	517.562	561.834	387.099	377.6	295.312	714.78	800.865	1009.79	637.562	444.8	961.704	645
16	1568.16	1098.08	1144.8	1326.65	991.875	780.45	1646.4	1590.17	1666.35	975.56	1176.26	1321.31	746.304	681.408	522.45	499.23	352	1039.06	1182.76	1478.75	878.08	554.7	1331.28	861.908
17	2131.6	1715	1594.69	1685.6	1540.01	1248.08	2229.3	2025	2433.6	1322.96	1909.29	1970.05	1062.08	905.913	717.876	567	423.864	1430.8	1650.12	1986.86	1210.94	768.32	1814.4	1267.5
18	3076.43	2282.38	2025.02	2524.05	2368	1685.6	2976.7	2719.18	3323.5	1666	2876.22	3159	1535.17	1206.58	991.875	780.3	541.5	2048	2253.02	2816.79	1656.2	1028.5	2861.1	1861.84

## Sheet: Fig. 5G
	Eif2ak3flox								Eif2ak3T cell-KO
0	0	0	0	0	0	0	0	0	0	0	0	0	0	0	0	0
1	0	0	0	0	0	0	0	0	0	0	0	0	0	0	0	0
2	0	0	0	0	0	0	0	0	0	0	0	0	0	0	0	0
3	10	8	8	8	0	0	0	0	4	0	10	8	0	0	0	0
4	33.28	22.5	40	14.0625	27	18	22.5	48	8	25.6	17.5	21.56	6	18	22.5	22.5
5	50.54	41.7545	63.48	22.5	39.8125	30.625	44	70.875	14.6875	37.584	29.25	33.792	11.52	30.625	38.88	25.4665
6	69.3375	61.017	78.336	30.492	61.74	48	66.654	91.035	26.4275	51.2	44.1	49.284	22.5	44	56	38.88
7	101.25	80.6285	101.4	50.43	93.75	81.25	94.64	117.6	38.88	66.564	64	67.24	33.6875	70.875	77.9625	51.2
8	162	105.456	141.288	81.634	162	105.456	141.288	141.288	57.6	86.151	105.644	97.92	52.111	97.5375	97.92	62.866
9	259.7	149.683	178.605	127.832	202.8	153	169.305	192.238	84.64	105	142.175	131.22	72.9	124.025	148.96	90.0375
10	370.697	196.463	226.148	185.13	261.792	184.32	204.912	245	134.613	126.405	192.496	169.2	109.512	154.744	217.588	127.05
11	486	277.344	266.45	278.438	352	245	295.312	294.576	194.56	153.062	257.25	209.137	162	174.6	290.43	162
12	624.26	358.858	319.41	390.15	477.9	309.375	415.438	352	266.976	194.481	348.8	264.652	211.25	210.357	368	196.608
13	830.053	437.113	411.825	539.136	576	403.44	573.087	415.438	348.8	245.072	461.7	343.255	303.75	269.5	433.5	249.952
14	1187.5	580.608	527.589	683.55	749.7	595.65	769.824	594.432	477.9	317.812	632.462	475.26	386.63	306.418	557.861	326.25
15	1448.89	793.152	710.803	960.756	1098.08	799.312	1036.8	816.48	665.856	403.44	804.65	624.26	517.562	377.58	799.312	430.562
16	1847.57	1051.2	893.273	1314.64	1580.65	1044.78	1412.44	1062.08	850.149	488.2	1056.76	819.789	751.712	441	1159.2	582.112
17	2271.72	1437.48	1123.2	1709.77	1881.74	1333.58	1384.45	1459.34	1069.16	638.666	1347.14	974.7	1009.2	558.9	1567.35	707.472
18	2904.45	1871.22	1428.05	2258.35	2457.6	1738.89	1774.43	2037.07	1384.45	816.48	1818.66	1255.71	1281.25	725	2109.09	928.256
