# Supplementary material for: ER stress-induced mediator C/EBP homologous protein thwarts effector T cell activity in tumors through T-bet repression
Source: Nat Commun. 2019 Mar 20;10:1280. doi: 10.1038/s41467-019-09263-1 (PMC6426975; doi:10.1038/s41467-019-09263-1)
Supplement: Supplementary file 4 — Source Data [file 41467_2019_9263_MOESM4_ESM.zip › Figure 6.xlsx]

## Sheet: Fig. 6B
	No Transfer										WT Pmel										Ddit3-/- Pmel
0	0	0	0	0	0	0	0	0	0		0	0	0	0	0	0	0	0	0		0	0	0	0	0	0	0	0	0
1	0	0	0	0	0	0	0	0	0		0	0	0	0	0	0	0	0	0		0	0	0	0	0	0	0	0	0
2	0	0	0	0	0	0	0	0	0		0	0	0	0	0	0	0	0	0		0	0	0	0	0	0	0	0	0
3	0	0	0	0	0	0	0	0	4		0	0	0	0	0	0	0	0	0		0	0	0	0	0	0	0	0	0
4	0	0	0	4	4	4	4	4	4		0	0	0	0	4	4	4	4	4		0	0	0	0	4	4	4	4	4
5	4	4	4	13.5	48	13.5	13.5	13.5	13.72		4	4	4	4	13.5	13.5	13.5	13.5	13.5		0	4	4	4	13.5	13.5	13.5	13.5	13.5
6	27.5625	40	32	31.85	48	55.6875	36	6	36		40	32	32	18	44.8	75	32	30.625	40		4	32	32	36	60.75	50.625	40	48	40
7	57.434	54.675	65.596	54.684	158.76	72.5	62.422	94.221	60.75		63.36	55.016	61.852	48.749	75	180.918	79.233	65.8125	40		13.5	67.228	50.8475	69.12	126	106.624	73.728	81.25	81.12
8	102.06	76.25	109.76	80.64	208.08	90.75	105.966	124.93	96.8		85.6745	73.75	87.1335	71.944	91.2925	196.02	105.056	127.832	113.4		24.5	113.132	76.032	102.85	160.55	105.966	137.984	113.438	105.875
9	148.838	102.85	145.119	105.875	230.3	113.715	154.213	163.849	126		107.388	93.775	123.576	94.8395	158.438	202.554	142.228	144.462	145.762		46.746	147.875	91.035	133.2	170.582	147.875	200.688	148.838	117.74
10	209.952	138.915	225	157.604	273.8	173.4	186.2	204.768	142.228		116.614	108.192	121.838	130.144	135	171.166	133.2	109.242	137.216		35.7435	152.46	91.2925	110.466	130.235	119.164	188.528	126.514	88.4835
11	283.966	177.315	303.116	194.208	307.242	257.911	244.688	232.73	191.896		142.884	105.593	94.64	100	148.84	184.32	144.15	131.22	143.36		18.9	147.875	99.825	87.88	138.915	134.54	144.652	134.54	85.176
12	438.893	252.05	379.312	255.938	390.15	335.962	295.245	237.16	229.147		125.087	114.464	64.538	144.869	151.2	180.589	155.648	153.062	149.988		10.9375	130.696	98.3125	68.75	142.228	142.884	151.423	134.54	75
13	640	410.432	564.062	357.637	523.45	473.812	367.84	299.88	290.207		208.25	210.7	76.25	126.852	153	184.559	169.884	202.8	173.4		9.375	163.35	75	50.43	124.2	140.899	169.136	135.816	81.9315
14	1093.75	496.375	702.27	517.495	702.25	770.062	460.8	446.738	379.312		267.188	320	107.217	275.2	163.37	202.8	159.359	228.888	221.778		7.8125	167.936	90.75	50.625	130.696	156.816	211.722	133.2	58.08
15	1375.99	678.038	890.624	772.265	967.718	1101.56	670.68	540	492.719		284.062	425.25	130.977	405	170.667	238.05	173.4	257.25	261.612		4	213.15	126	53.6625	138.915	173.4	220.32	135	75
16	1705.28	829.985	1156.25	1049.32	1362.05	1380.69	892.143	629.695	650		298.125	500.887	134.54	630	188.012	279.772	193.55	315	335.962		4	225.4	183.75	69.12	163.35	188.65	253.125	145.119	87.48
17	1864.88	1009.49	1360.45	1428.3	1755.59	1848.32	1267.5	1000	865.536		361.6	655.987	139.537	710	232.75	340.704	201.64	371.339	423.2		4	258.75	248.368	76.25	190.44	227.254	272.734	158.76	113.132
18	2044.7	1366.88	1829.17	1878.75	2262.65	2673.25	1783.3	1303.09	1108.86		416.304	833.175	155.682	735	286.875	429.887	239.062	480.74	550		7.8125	281.627	294.4	83.824	236.25	264.654	296.447	194.208	134.54
19	2432	1562.71	2334.13	2731.05	2918.08	3870.72	2351.13	1741.37	1507.42		506.25	950.4	210.7	853.936	378.895	523.264	294.4	601.106	674.16		7.8125	313.6	343.188	91.2925	302.58	312.666	375.7	233.28	175.712
20											650.25	1114.11	253.125	985.68	486	675	342.216	705.894	839.788		10.9375	384.552	405	135	387.2	361.25	518.938	274.36	196
21											841	1394.21	318.209	1268.52	633.864	899.433	415.853	811.2	1130.5		18	459.418	552.23	198.198	496.375	429.3	724.722	379.312	239.062
22											1054.69	1734.56	406.56	1501.59	799.312	1250	523.45	1089.94	1470		18	559.55	643.552	267.188	641.845	511.488	1008	484.344	288
23											1155.07	2153.74	576.24	1816.17	1044.78	1589.11	711.112	1433.6	1931.24		20.25	744.188	756.25	359.856	742.562	648.96	1350.36	636.54	369.8
24											1520.9	2586.38	853.05	2193.75	1428.05	2106.88	988.604	1862	2480.04		20.25	928.256	932.362	425.92	953.794	756.25	1807.08	859.625	484.344
25											1923.75	3139.06	1254.2	2571.29	1860.86	2624	1352	2649.77	3204.1		40	1250	1156.64	521.324	1267.5	960.756	2162.25	1187.84	625

## Sheet: Fig. 6C
WT Pmel	Ddit3-/- Pmel
26.26	43.75
35.71	41.43
32.14	48.57
45.21	66.2
57.05	66.67
32.65	78.68
56.1	64.52

## Sheet: Fig. 6D
Mouse	Non-ACT						WT Pmel						Ddit3-/- Pmel
1	7	0	2	1	0	0	58	91	107	107	122	135	172	230	243	244	217	221
2	1	0	0	0	0	1	21	20	19	35	45	32	208	166	159	158	185	191
3	1	1	0	0	0	0	193	148	162	188	148	200	222	184	208	190	218	149
4							124	114	102	105	180	139	304	282	235	263	248	277
5							84	82	76	108	107	106	106	90	176	161	120	68
6							41	40	31	36	33	41	503	493	507	494	511	492

## Sheet: Fig. 6E
WT Pmel	Ddit3-/- Pmel
24.3	35.3
15.4	34.7
14.4	33.2
18.3	20

## Sheet: Fig. 6F
	Non-ACT								Pmel								Pmel + ASO-Mock								Pmel + ASO-Ddit3
0	0	0	0	0					0	0	0	0					0	0	0	0					0	0	0	0
1	0	0	0	0	0	0	0	0	0	0	0	0	0	0	0	0	0	0	0	0	0	0	0	0	0	0	0	0	0	0	0	0
2	0	0	0	0	0	0	0	0	0	0	0	0	0	0	0	0	0	0	0	0	0	0	0	0	0	0	0	0	0	0	0	0
3	0	0	0	0	0	0	0	0	0	0	0	0	0	0	0	0	0	0	0	0	0	0	0	0	0	0	0	0	0	0	0	0
4	4	4	4	4	4	0	0	0	4	4	4	4	4	0	0	0	4	4	4	4	4	0	0	0	6	6	5	6	0	0	0	0
5	4	7	6.4	18	8	0	0	0	7	18.9	13.5	13.5	6	0	0	0	8	6	5	7.2	6	9.8	9.8	12.584	32.1715	40	33.212	42.588	25.2	36.936	28.175	17.238
6	13.72	24.064	36.2785	48.4	30.625	4	4	4	41.6	65.8125	24.5	33.6	25.725	4	4	4	30.625	26.568	15.75	40	27.216	46.208	48	54.684	54.208	61.364	80.631	73.75	84.035	84.5325	90.75	48
7	36	38.266	91.25	92.697	56	27.5625	40	32	64.061	113.438	36	68.75	55.176	40	32	32	48	48.4	27.38	80.64	52.92	80.6285	67.76	101.4	95.2875	89.232	117	105.875	127.832	130.235	134.54	81.25
8	60.75	60.75	134.56	147.6	85.184	57.434	54.675	65.596	89.7345	168.828	55.6875	120.736	87.88	63.36	55.016	61.852	92.5	74.36	38.808	139.552	94.1015	128.576	86.4	148.016	134.54	117.6	160.55	124.653	201.64	185.679	180.336	105.875
9	96.8	101.338	179.562	185.13	122.5	102.06	76.25	109.76	114.464	194.481	91.035	150.701	126.15	85.6745	73.75	87.1335	178.746	100.92	55.016	224.334	146.853	197.516	121	192.496	126.15	129.96	163.849	105.875	233.438	239.062	235.468	127.832
10	126	117.74	268.324	250.463	166.375	148.838	102.85	145.119	131.196	165.6	97.5375	112.896	145.119	107.388	93.775	123.576	137.984	144.869	69.12	230.202	155.648	210.392	127.008	192.2	117.6	126.846	168.338	105.338	225	214.243	205.8	113.438
11	142.228	141.398	357.575	326.4	216	209.952	138.915	225	152.561	171	106.742	121.838	168.683	116.614	108.192	121.838	145.824	132.962	72.03	224.249	160.55	210.392	127.008	192.2	119.422	121.68	201.64	101.439	202.502	197.582	196.52	104.976
12	191.896	205.8	513.422	533.022	291.312	283.966	177.315	303.116	167.936	171.166	134.56	166.698	201.144	142.884	105.593	94.64	158.108	139.264	101.338	290.421	195.272	235.2	144.652	186.05	127.056	126.405	215.825	106.808	181.476	171.113	195.272	98.696
13	229.147	234.476	583.358	758.43	331.776	438.893	252.05	379.312	180.774	178.746	151.2	199.761	220.5	125.087	114.464	64.538	178.608	157.115	148.838	380.25	217.328	277.108	163.8	181.8	145.119	132.678	227.254	128.576	183.75	176.128	183.787	87.5
14	290.207	354.025	781.488	1106.96	446.148	640	410.432	564.062	221.804	198.45	194.56	305.809	250.463	208.25	210.7	76.25	192.496	159.359	173.4	427.118	230.3	328.536	182.574	185.4	162.729	139.15	244.688	142.97	191.1	174.08	172.98	87.5
15	379.312	481.562	871.808	1233.01	587.25	1093.75	496.375	702.27	259.92	210.944	217.8	375.7	260.11	267.188	320	107.217	202.752	159.359	218.489	495.062	246.24	352	182.574	189	183.787	145.824	272.734	161.863	196	170.667	194.35	87.5
16	492.719	668.542	1016.45	1406.16	790	1375.99	678.038	890.624	363.312	223.925	264.652	555.131	307.242	284.062	425.25	130.977	233.046	163.849	312.666	630	318.291	399.562	190.464	198	208.738	154.327	310.4	174.636	201.64	165.292	231.2	93.636
17	650	932.908	1198.64	1622.03	1053.44	1705.28	829.985	1156.25	500.887	223.925	311.904	676	329.6	298.125	500.887	134.54	254.714	176.157	378.45	713.486	381.024	443.76	213.227	221.03	237.65	170.569	351.339	182.272	219.04	165.292	269.568	105.338
18	865.536	1278.49	1548.44	1799.23	1406.25	1864.88	1009.49	1360.45	641.845	242.406	379.906	798.6	370.44	361.6	655.987	139.537	279.776	176.157	457.056	800.865	455.457	494.1	245	238.14	289.688	182.329	408.726	210.392	242.592	174.636	309.375	117.975
19	1108.86	1692.51	2026.12	2276.74	1613.13	2044.7	1366.88	1829.17	827.904	262.15	467.339	932.362	415.853	416.304	833.175	155.682	319.74	215.136	563.558	919.138	541.5	586.625	298.125	276.738	345.6	200.435	510.291	241.056	288	200.688	358.4	134.56
20	1507.42	2371.77	2528.1	3172.47	2123.53	2432	1562.71	2334.13	995.566	312.188	580.608	1072.8	459.596	506.25	950.4	210.7	363.888	273.78	698.389	1046.83	678.976	703.869	403.44	312.12	417.874	219.7	617.463	284.592	361.25	231.2	425.27	142.97
21									1187.63	349.83	722.138	1355.72	539.136	650.25	1114.11	253.125	380.25	342.216	838.242	1233.87	801.967	877.25	530.55	367.5	480.298	252.333	724.672	329.476	410.432	282.437	564.062	172.98
22									1415.78	377.6	939.87	1576.6	610	841	1394.21	318.209	433.026	417.15	1008	1609.22	945.587	1058	675	496	552.96	295.704	861.372	391.072	552.96	349.83	650	206.91
23									1690.59	440.725	1174.55	1814.4	816.75	1054.69	1734.56	406.56	480.462	506.88	1245.18	1923.2	1163.96	1304.69	851.472	619.52	637.562	349.496	1013.69	460.275	716.625	469.625	847	240.1
24									2070	518.4	1576.88	2081.25	1080	1155.07	2153.74	576.24	563.108	650.25	1599.7	2311.92	1387.09	1571.15	1152	767.125	738.461	432.666	1209.6	556.614	992.452	615.6	1153.2	295.312
25									2403.28	635.107	2243.86	2440.25	1428.77	1520.9	2586.38	853.05	696.29	877.23	1998.09	2898.94	1611.72	2102.78	1634	1073.09	879.462	549.212	1497.69	670.68	1298	800	1448.89	358.858
26									2858.62	799.312	2909.38	2858.62	1754.2	1923.75	3139.06	1254.2	1015.14	1171.88	2521.6	3368.75	2190.4	2688	2362.5	1690	1114.76	675	1911	827.544	1666	1104.29	1912.5	462.25
27

## Sheet: Fig. 6G
Pmel	Pmel + ASO-Control	Pmel + ASO-Ddit3
46.97	56.36	62.82
54.87	34.83	60.71
59.22	47.65	62.44
40.1	46.88	70.94
33.59	48.27	57.54
59.73	40.76	54.33

## Sheet: Fig. 6H
mouse	Non-ACT				Pmel				Pmel + ASO-Mock				Pmel + ASO-Ddit3
1	1	1	6	3	220	205	217	216	78	80	92	73	212	192	201	219
2					63	82	70	71	190	182	189	172	323	281	347	319
3					65	116	96	62	120	123	98	121	356	321	346	329
4					254	237	243	254	287	307	282	271		392	384	360
