# Supplementary material for: ER stress-induced mediator C/EBP homologous protein thwarts effector T cell activity in tumors through T-bet repression
Source: Nat Commun. 2019 Mar 20;10:1280. doi: 10.1038/s41467-019-09263-1 (PMC6426975; doi:10.1038/s41467-019-09263-1)
Supplement: Supplementary file 4 — Source Data [file 41467_2019_9263_MOESM4_ESM.zip › Suppl Figure 1.xlsx]

## Sheet: Fig. S1B
B16			3LL			ID8
Spleen	Tumor		Spleen	Tumor		Spleen	Tumor
0.77	57.54		2.44	11.27		1.31	74.36
0.5	45.95		1.79	9.4		4.25	28.08
1.54	64.52		2.21	12.9		5.25	24.16
	42.96			22.9			41.31
	64.84			30.86			52.87
	78.95			28.21			60.99
	57.61			22.73			38.87
	62.79						32.51
	96						42.87
	61.43
	57.83

## Sheet: Fig. S1C
Blood	Tumor
15.3	98
1.01	15.4
10.1	92
21.3	99.6
8.38	54.2
0.024	95.3
0.017	87.1
	57.1
	43.9
	48.3
