# Supplementary material for: ER stress-induced mediator C/EBP homologous protein thwarts effector T cell activity in tumors through T-bet repression
Source: Nat Commun. 2019 Mar 20;10:1280. doi: 10.1038/s41467-019-09263-1 (PMC6426975; doi:10.1038/s41467-019-09263-1)
Supplement: Supplementary file 4 — Source Data [file 41467_2019_9263_MOESM4_ESM.zip › Suppl Figure 2.xlsx]

## Sheet: Fig. S2B
Clone 9C8				R-20
	Control	Ovarian CA		Control	Ovarian CA
	17.96	85.35		1.37	1.5625
	34.82	70.49		5.92	1.84713
	13.05	18.63		15.85	4.26844
	10.73	58.84		39.39	4.54804
	39.34	95.15		5.76	6.02007
	43.92	52.09		6.48	15.6463
	41.98	83.35		48.69	21.7207
	15.69	83.7		42.6	28.5587
		94.45		25.76	32.3242
		95.19			33.7909
		76.59			34.1198
		54.57			36.8889
		51.84			40.7066
		80.32			43.837
		85.03			44.3574
		51.79			46.2628
		99.65			48.3586
		72.65			51.2287
		52.09			51.2681
		17.72			51.5482
		5.66			55.7783
		86.75			56.5217
		80.77			57.523
		82.53			58.4575
		86.36			58.8079
		47.34			59.6289
		69.71			60.1881
		94.02			60.2724
		88.74			60.4978
		85.94			62.5385
		97.91			63.4164
		85.98			67.424
		59.49			68.1919
		35.6			68.4035
		97.93			68.8915
		44.88			69.5749
		97.86			69.7731
		84.32			69.7914
		93.09			70.9311
		80.56			76.1349
		98.82			76.2963
		62.44			76.5038
		89.14			77.1693
		38.99			77.9312
		87.9			78.8213
		28.54			79.1441
		55.89			79.3396
		39.97			79.4728
		82.36			79.6
		78.07			82.7039
		33.83			84.0142
		76.5			84.4692
		89.99			85.6436
		55.56			86.2444
		54.81			87.1907
		31.88			87.5
		98.4			88.1351
		97.26			89.3672
		53.14			89.4942
		53.66			90.4059
		44.84			90.9558
		99.34			91.4244
		6.41			92.0635
		99.5			92.3409
		74.88			92.623
		72.46			92.9161
		70.98			93.6959
		86.56			94.8864
		90.62			94.9454
		93.69			95.4536
		94.06			95.7533
		96.48			96.1095
		75.77			96.2777
		77.04			96.6131
		92.03			96.6218
		98.85			98.0691
		8.31			98.1953
		55.67			98.236
		83.48			98.9214
		0			98.9664
		98.28			99.51
		90.22
		75.13

## Sheet: Fig. S2C
Clone 9C8				R-20
Control	Ovarian CA			Control	Ovarian CA
2.22222	51.7728			2.22222	51.7728
3.2	93.0481			3.2	93.0481
7.89474	15.0946			7.89474	15.0946
0	48.1056			31.5789	48.1056
0	81.2642			42.1053	81.2642
0	7.40741			0	7.40741
9.53757	48.1482			9.53757	48.1482
0	79.0732			11.7647	79.0732
0	17.8571			27.2727	17.8571
1.14613	60.8222			1.14613	60.8222
0	15.7895				15.7895
0	41.1765				41.1765
	45.6349				45.6349
	78.8152				78.8152
	71.3153				71.3153
	15.7658				15.7658
	82.5461				82.5461
	10.9188				10.9188
	17.7337				17.7337
	25.7936				25.7936
	30.8861				30.8861
	50.3336				50.3336
	46.0392				46.0392
	17.8606				17.8606
	34.864				34.864
	57.1429				57.1429
	10.8875				10.8875
	57.1429				57.1429
	84.0768				84.0768
	94.2631				94.2631
	39.0374				39.0374
	25				25
	20.3665				20.3665
	14.2473				14.2473
	84.1809				84.1809
	55.0655				55.0655
	54.5437				54.5437
	45.9276				45.9276
	18.1391				18.1391
	91.3366				91.3366
	81.0431				81.0431
	49.2857				49.2857
	92.9915				92.9915
	57.1429				57.1429
	88				88
	81.1788				81.1788
	75.5482				75.5482
	77.8611				77.8611
	53.3817				53.3817
	68.8148				68.8148
	18.1863				18.1863
	57.9064				57.9064
	43.2301				43.2301
	31.3078				31.3078
	23.5043				23.5043
	32.177				32.177
	11.6667				11.6667
	59.6701				59.6701
	14.4423				14.4423
	52.5042				52.5042
	36.9949				36.9949
	65.9099				65.9099
	16.6667				16.6667
	95.432				95.432
	41.8493				41.8493
	8.33333				8.33333
	76.6838				76.6838
	25.5556				25.5556
	35.0796				35.0796
	47.2311				47.2311
	77.3668				77.3668
	52.6906				52.6906
	63.8348				63.8348
	74.5788				74.5788
	35				35
	79.9071				79.9071
	91.0172				91.0172
	72.9882				72.9882
	42.3012				42.3012
	98.7166				98.7166

## Sheet: Fig. S2D
Control	Ovarian CA
13.3333	56.25
20.398	2.63
3.75	98.44
7.69231	100
0	66.67
0	1.27
35.7143	6.67
22.7891	67.44
0	34.92
37.5	0
0	0
0	100
	2.61
	12
	50
	100
	3.25
	66.67
	2.86
	2.26
	40
	50
	77.34
	32.18
	12.5
	49.03
	8.33
	0
	16.46
	73.18
	1.23
	18.87
	29.01
	57.78
	15
	38.76
	34.69
	10
	3.29
	90.63
	63.71
	10.71
	20.63
	54.1
	54.1
	75.07
	94.74
	100
	25
	40
	75
	3.33
	85.71
	54.55
	46.3
	18.69
	57.14
	20
	67.86
	4.44
	100
	63
	89.5
	37.7
	7.14
	24.14
	10
	8.47
	9.55
	29.55
	0
	52.83
	8
	0
	9.76
	26.92
	96.08
	8.45
	78.26
	75.57
	98.56
	9.3
	6.72
	50
	18.75
	30.29
	38.64
	18.18
	42.37
	100
	35.76
	3.7
	13.68
	33.68
	54.82
	37.7
	31.15

## Sheet: Fig. S2E
OS months	CHOPlow	CHOPhigh
30	0
68	1
94	0
104	1
12	0
23	0
95	0
16	0
44	0
36	0
18	0
28	0
17	0
119	1
12	0
1	0
55	1
16	0
5	0
2	0
35	0
33	0
2	0
38	0
22	0
100	0
31	0
48	1
55	1
55	0
66	0
26	0
83	0
15	0
57	0
26	0
21	0
82	0
114	0
2	0
70	0
62	0
1	0
125	0
41	0
32	0
24	0
80	1
75	1
67	1
28	0
23	0
1	0
22	0
26	0
10	0
16	0
62		1
20		0
50		1
29		0
38		0
37		0
81		1
13		0
64		1
54		1
35		0
40		0
34		0
21		0
64		0
31		0
61		0
44		0

## Sheet: Fig. S2F
	Optimal	Suboptimal
	93.0481	51.7728
	15.0946	60.8222
	48.1056	45.6349
	81.2642	25.7936
	7.40741	30.8861
	48.1482	57.1429
	79.0732	94.2631
	17.8571	54.5437
	15.7895	45.9276
	41.1765	18.1391
	78.8152	81.0431
	71.3153	92.9915
	15.7658	75.5482
	82.5461	77.8611
	50.3336	68.8148
	46.0392	57.9064
	17.8606	23.5043
	34.864	52.5042
	10.8875	95.432
	57.1429	47.2311
	84.0768	74.5788
	39.0374	91.0172
	20.3665	98.7166
	0
	14.2473
	84.1809
	55.0655
	91.3366
	49.2857
	57.1429
	88
	81.1788
	53.3817
	18.1863
	43.2301
	31.3078
	32.177
	11.6667
	59.6701
	0
	14.4423
	0
	36.9949
	0
	65.9099
	16.6667
	41.8493
	8.33333
	76.6838
	25.5556
	35.0796
	77.3668
	52.6906
	63.8348
	35
	79.9071
	72.9882
	42.3012

## Sheet: Fig. S2G
OS Months	CHOP low	CHOP high
16	0
2	0
44	0
68	1
35	0
62	1
24	0
10	0
31	0
17	0
119	1
35	0
36	0
18	0
114	0
31	0
30	0
57	0
1	0
33	0
94	0
19	0
75	1
44	0
16	0
82	0
66	0
28	0
104	1
83	0
12	0
29	0
67	1
38	0
131	1
15	0
28	0
26	0
2	0
125	0
55	1
23	0
55	0
38	0
48		1
1		0
1		0
95		0
13		0
22		0
12		0
18		0
62		0
61		0
21		0
5		0
26		0
10		0
2		0
55		1
16		0
24		0
21		0
37		0
22		0
81		1
100		0
35		0
23		0
20		0
54		1
70		0
41		0
64		0
64		1
40		0
50		1
80		1
26		0
32		0
34		0
