# Supplementary material for: ER stress-induced mediator C/EBP homologous protein thwarts effector T cell activity in tumors through T-bet repression
Source: Nat Commun. 2019 Mar 20;10:1280. doi: 10.1038/s41467-019-09263-1 (PMC6426975; doi:10.1038/s41467-019-09263-1)
Supplement: Supplementary file 4 — Source Data [file 41467_2019_9263_MOESM4_ESM.zip › Suppl Figure 4.xlsx]

## Sheet: Fig. S4A
Mouse	0	24	48	72
p-perk/perk	0	0.05	1.35	0.88
	0	0	1.02	0.51
	0	0	1.44	0.96
p-ire1/ire1	0.04	0.21	2.45	1.55
	0	0.1	3.07	1.28
	0	0.26	2.23	1.13
atf4	0.03	0.07	0.89	0.93
	0	0.11	0.77	0.7
	0.08	0.1	0.71	0.84
Human	0	24	48	72
p-perk/perk	0	0.18	2.33	0.44
	0.02	0.92	1.24	0.23
	0.14	0.12	1.75	0.61
p-ire1/ire1	0.04	0.03	1.89	1.04
	0.2	0.01	1.35	1.57
	0.12	0.16	1.03	1.17
atf4	0	0.18	1.32	1.29
	0	0.11	1.58	1.74
	0.02	0.26	1.07	1.65

## Sheet: Fig. S4C
ddit3
Eif2ak3 flox	Eif2ak3 T cell-KO
1	0.722731
1	0.64246
1	0.605708
1	0.507976
atf4
Eif2ak3 flox	Eif2ak3 T cell-KO
1	0.473654
1	0.423432
1	0.672732
1	0.600529

## Sheet: Fig. S4D
Non-siRNA	Mock siRNA	Atf4 siRNA
3.43047	2.90449	0.49655
2.3838	2.84343	0.154111
3.11497	3.03446	0.300138
2.87329	2.18691	0.299803

## Sheet: Fig. S4E
Non-siRNA	Mock siRNA	Atf4 siRNA
5.27246	4.75852	2.61242
5.19866	5.0535	1.71485
5.51179	4.99174	1.85997
5.18198	5.60212	1.87241

## Sheet: Fig. S4G
Non-siRNA	Mock siRNA	Eif2ak1 siRNA		Non-siRNA	Mock siRNA	Eif2ak2 siRNA		Non-siRNA	Mock siRNA	Eif2ak3 siRNA		Non-siRNA	Mock siRNA	Eif2ak4 siRNA
2.30449	2.67513	0.515699		2.22701	2.77618	0.390908		2.90918	3.33006	0.417372		2.41668	2.65267	0.674461
2.82467	3.18771	0.720891		2.84425	2.96895	0.52734		3.38013	3.18385	0.820416		2.2598	2.13184	0.749522
4.23515	4.69409	0.480903		3.65303	4.07004	0.528519		3.14419	3.38831	0.307986		2.19363	2.22535	0.641932
2.22103	2.53977	0.324591		1.79825	2.114	0.804718		2.43386	4.0083	0.67503		2.42293	2.55816	0.590814

## Sheet: Fig. S4H
Non-siRNA	Mock siRNA	Eif2ak1 siRNA	Eif2ak2 siRNA	Eif2ak3 siRNA	Eif2ak4 siRNA
5.33524	4.69634	4.56916	3.63428	2.82471	3.70114
4.71862	4.08746	4.70964	4.35353	1.34926	3.1578
4.67106	5.25104	3.23355	3.35154	2.14764	3.95071
5.94369	5.81212	4.0504	3.04086	2.20442	3.21959
