# Supplementary material for: ER stress-induced mediator C/EBP homologous protein thwarts effector T cell activity in tumors through T-bet repression
Source: Nat Commun. 2019 Mar 20;10:1280. doi: 10.1038/s41467-019-09263-1 (PMC6426975; doi:10.1038/s41467-019-09263-1)
Supplement: Supplementary file 4 — Source Data [file 41467_2019_9263_MOESM4_ESM.zip › Suppl Figure 5.xlsx]

## Sheet: Fig. S5A
Mouse			Human
Ctrl	Ascites		Ctrl	Ascites
3101.2	3294.6		1619	1894.9
3054.8	3619.6		1624	1946.5
2858.1	3564.7		1648.4	1996.4
	3708.2		1481	1589.3

## Sheet: Fig. S5B
	N.A.	Activation	5% Ascites	10% Ascites
p-perk/perk	0.04	0.86	2.1	2.45
	0	1.02	1.78	1.93
	0	0.69	1.57	2.16
Chop	0	0.85	1.15	1.76
	0	1.02	1.08	1.12
	0.02	0.73	1.33	1.61

## Sheet: Fig. S5C
Non-ACT	Ctrl	Ascites
1.49	33.67	72.23
0.16	41.08	65.8
1.8	31.04	55.32
	32.26	44.34
		48.77

## Sheet: Fig. S5D
	N.A.	Activation	5% Ascites	Activation	5% Ascites
p-perk/perk	0	0.91	1.07	0.38	0.47
	0	0.67	1.78	0.41	0.22
	0	0.55	1.57	0.33	0.37
Chop	0.02	0.69	0.93	0.17	0.26
	0.1	0.54	1.08	0.98	0.56
	0	0.96	1.23	0.33	0.59
