# Supplementary material for: ER stress-induced mediator C/EBP homologous protein thwarts effector T cell activity in tumors through T-bet repression
Source: Nat Commun. 2019 Mar 20;10:1280. doi: 10.1038/s41467-019-09263-1 (PMC6426975; doi:10.1038/s41467-019-09263-1)
Supplement: Supplementary file 4 — Source Data [file 41467_2019_9263_MOESM4_ESM.zip › Suppl Figure 6.xlsx]

## Sheet: Fig. S6D
WT	Ddit3-/-
19.74	12.97
22.35	18.13
20.3	14.17
28.17	24.22
19.52	18.16
20.52	16.57
25.96	13.91

## Sheet: Fig.S6E
WT 0	Ddit3-/- 0	WT 6	Ddit3-/- 6	WT 12	Ddit3-/- 12
22.86	16.76	69.77	48.83	65.51	63.45
28.32	17.55	69.53	57.7	65.38	73.47
23.81	20.8	72.8	43.45	75.14	63.51

## Sheet: Fig.S6F
WT	Ddit3-/-
36.78	40.41
29.73	45.42
43.67	44.34
36.75	40.24
46.49	58.55
41.81	47.52
34.73	43.36
23.24	31.42
33.16	47.75
34.46	46.96
