# Supplementary material for: ER stress-induced mediator C/EBP homologous protein thwarts effector T cell activity in tumors through T-bet repression
Source: Nat Commun. 2019 Mar 20;10:1280. doi: 10.1038/s41467-019-09263-1 (PMC6426975; doi:10.1038/s41467-019-09263-1)
Supplement: Supplementary file 4 — Source Data [file 41467_2019_9263_MOESM4_ESM.zip › Suppl Figure 7.xlsx]

## Sheet: Fig. S7B
WB
q-PCR
Retro-Ctrl	Retro-Chop
1.1339	2.56727
0.976667	2.28274
0.808554	2.0715
0.821601	2.35557

## Sheet: Fig. S7C
N.A	WT	Ddit3 -/-
0.019	0.103	0.121
0.022	0.1025	0.147
0.024	0.099	0.1105

## Sheet: Fig. S7F
ddit3
NA	Retro-Ctrl	Retro-Chop	Retro-T-bet	Retro-Chop/T-bet
1	2.96851	27.0177	3.19022	22.0338
1	3.52724	46.0301	5.74496	42.3721
1	4.58284	42.5174	5.9013	42.5522
tbx21
NA	Retro-Ctrl	Retro-Chop	Retro-T-bet	Retro-Chop/T-bet
1	3.73823	2.27779	70.8487	74.4886
	3.20641	1.3966	81.4348	67.2136
	4.2852	2.03744	91.0898	81.092
