# Supplementary material for: ER stress-induced mediator C/EBP homologous protein thwarts effector T cell activity in tumors through T-bet repression
Source: Nat Commun. 2019 Mar 20;10:1280. doi: 10.1038/s41467-019-09263-1 (PMC6426975; doi:10.1038/s41467-019-09263-1)
Supplement: Supplementary file 4 — Source Data [file 41467_2019_9263_MOESM4_ESM.zip › Suppl Figure 8.xlsx]

## Sheet: Fig. S8A
	Ddit3 flox						Ddit3 T cell-KO
0	0	0	0	0	0	0	0	0	0	0	0	0
1	0	0	0	0	0	0	0	0	0	0	0	0
2	0	0	0	0	0	0	0	0	0	0	0	0
3	0	0	0	0	0	0	0	0	0	0	0	0
4	0	0	0	0	0	0	0	0	0	0	0	0
5	0	0	0	0	0	0	0	0	0	0	0	0
6	0	0	0	0	0	0	0	0	0	0	0	0
7	8	22.5	18	6	22.5	18	4	18	6	6	22.5	13.5
8	43.32	66.27	40	9.375	70.875	48	9.375	27.5625	6	18	52	36
9	51.2	87.5	44	18	70.875	57.319	18	36.504	10.9375	27.5625	70.875	44.376
10	64.715	123.93	65.8125	18	93.75	68.85	18	40	12.5	27.5625	100	50.625
11	82.8375	231.2	97.5375	80.64	158.4	100	61.74	56	19.35	36.1	128.562	71.5275
12	122.513	393.6	172.98	197.966	252.05	190.125	171	84.64	20.6615	36.822	167.4	93.775
13	180	480.462	178.605	246.895	336	230.3	247.384	106.25	23.04	57.319	247.45	119.422
14	259.837	640.61	196.02	340.312	486	288.8	346.56	136.125	25.5915	77.9625	358.956	158.76
15	318.5	800	226.148	370.562	625	400.221	403.2	146.205	26.136	84.64	422.4	174.24
16	404.586	1216.8	240.1	480.74	962.104	567	526.5	165.6	29.4	92.16	482.23	266.45
17	463.956	1478.75	309.375	700	1080	658.825	604.675	249.9	44	119.382	575.1	334.611
18	583.811	1640.25	465.75	1216.8	1183.95	775	769.153	425.92	46.2275	162	799.312	610
19	865	2249.39	815.36	2131.6	1912.5	1372.88	1028.5	775.098	55.6875	290.228	974.7	639.846
20	957.216	3236.8	1119.26	2739.2	2176	1808.15	1328.12	1503.56	61.364	314.792	1474.56	1008

## Sheet: Fig. S8C
Days	Ddit3 flox/flox	Ddit3 T-cell KO
25	1
21	1
21	1
21	1
24		1
25		1
40		1
40		1

## Sheet: Fig. S8D
Ddit3 flox	Ddit3 T cell-KO
1.49	0.85
1.52	3.39
2.17	2.13
1.63	3.63
4.49	1.9
3.95	1.99
0.56	1.41
0.53	0.85
0.71	0.55

## Sheet: Fig. S8E
Ddit3 flox	Ddit3 T cell-KO
31.6	76.9
23.1	82.4
55.3	58.5

## Sheet: Fig. S8F
Ddit3 flox	Ddit3 T cell-KO
22.1	28.57
12.77	25.55
17.44	21.92
14.4	37.55
