# Supplementary material for: ER stress-induced mediator C/EBP homologous protein thwarts effector T cell activity in tumors through T-bet repression
Source: Nat Commun. 2019 Mar 20;10:1280. doi: 10.1038/s41467-019-09263-1 (PMC6426975; doi:10.1038/s41467-019-09263-1)
Supplement: Supplementary file 4 — Source Data [file 41467_2019_9263_MOESM4_ESM.zip › Suppl Figure 9.xlsx]

## Sheet: Fig. S9A
WB
q-PCR
	ASO-Mock			ASO-Ddit3
0	1	1	1	1	1	1
1	0.98392	0.93893	1.02156	0.780014	0.836044	0.713266
2	1.01156	0.920981	1.05374	0.389954	0.567841	0.466216
5	0.935633	1.0819	1.02098	0.426354	0.321599	0.453326
10	0.821559	1.063	0.98392	0.404521	0.339425	0.325847

## Sheet: Fig. S9B
tbx21			gzmb			ifng
ASO-Control	ASO-Ddit3		ASO-Control	ASO-Ddit3		ASO-Control	ASO-Ddit3
1	1.71207		1	1.97174		1	4.07742
1	1.62106		1	1.43261		1	4.44073
1	1.26603		1	1.6121		1	1.38322
1	1.29381					1	1.68662
